# Supplementary material for: Anti-Biofilm Activity of a Hyaluronan-like Exopolysaccharide from the Marine Vibrio MO245 against Pathogenic Bacteria
Source: Mar Drugs. 2022 Nov 21;20(11):728. doi: 10.3390/md20110728 (PMC9696739; doi:10.3390/md20110728)
Supplement: Supplementary file 1 [file marinedrugs-20-00728-s001.zip]

Archive with 1 entries (1 files):
- marinedrugs-2014781 - supplementary.pdf
